# Supplementary material for: Enhanced Magnetism and Anomalous Hall Transport through Two-Dimensional Tungsten Disulfide Interfaces
Source: Nanomaterials (Basel). 2023 Feb 18;13(4):771. doi: 10.3390/nano13040771 (PMC9967397; doi:10.3390/nano13040771)
Supplement: Supplementary file 1 [file nanomaterials-13-00771-s001.zip]

Archive with 1 entries (1 files):
- nanomaterials-2223069-supplementary.pdf
